# Supplementary material for: Characterization of the Fungal Community in Fritillariae Cirrhosae Bulbus through DNA Metabarcoding
Source: J Fungi (Basel). 2022 Aug 19;8(8):876. doi: 10.3390/jof8080876 (PMC9410024; doi:10.3390/jof8080876)
Supplement: Supplementary file 1 [file jof-08-00876-s001.zip › Table S1.xlsx]

## Sheet: OTU表
OTU	FCBAH1	FCBAH2	FCBAH3	FCBQH1	FCBQH2	FCBQH3	FCBHB1	FCBHB2	FCBHB3	FCBSC1	FCBSC2	FCBSC3	FCBXZ1	FCBXZ2	FCBXZ3
OTU1000	0	0	0	0	0	0	0	0	0	55	0	58	0	0	0
OTU1003	0	0	12	0	0	0	0	0	0	81	0	0	0	0	0
OTU1005	0	0	0	0	0	0	0	0	0	53	0	0	0	0	0
OTU1006	0	0	1	0	0	0	0	0	0	29	0	0	0	0	0
OTU1007	1	0	39	1	0	0	0	78	1	324	0	0	0	0	0
OTU1008	0	0	0	0	0	0	4	0	0	96	0	0	0	0	0
OTU1009	0	0	0	0	0	0	0	0	0	12	0	0	0	0	0
OTU1010	0	0	0	0	0	0	14	0	25	26	0	0	0	0	0
OTU1012	0	0	3	0	0	0	0	171	0	670	6	0	0	0	12
OTU1013	0	0	0	0	0	0	0	0	0	12	0	0	0	0	0
OTU1016	0	0	0	0	0	0	0	0	0	0	43	0	0	0	0
OTU1017	0	0	0	0	3	0	0	54	0	20	94	18	0	1	48
OTU102	38	0	0	0	0	0	4	0	2	0	0	0	0	0	0
OTU1028	0	0	0	123	0	0	22	0	34	0	295	0	0	123	0
OTU1029	76	0	93	0	0	0	16	0	12	153	59	32	0	0	0
OTU103	127	0	0	0	0	0	0	0	0	0	0	0	0	0	0
OTU1030	0	0	0	0	0	0	0	0	0	0	61	53	0	0	0
OTU1033	0	0	0	0	0	0	0	0	0	43	87	0	0	0	0
OTU1034	2582	0	180	717	764	521	385	85	548	801	1409	384	1156	1976	1652
OTU1035	0	0	0	0	0	0	0	0	0	0	87	0	0	0	0
OTU1038	0	0	0	0	0	0	0	0	0	0	46	0	0	0	0
OTU1041	0	0	0	0	0	0	0	0	0	0	57	44	0	0	0
OTU1042	0	0	0	0	28	0	0	0	0	0	22	115	0	0	0
OTU1044	94	0	188	0	0	0	13	0	8	0	108	0	0	38	0
OTU1045	0	0	0	0	0	0	0	0	0	0	23	0	0	0	0
OTU1046	41	0	994	3	0	10	193	12	177	342	217	146	127	208	156
OTU1047	0	0	4	0	0	0	0	0	0	182	233	0	0	0	0
OTU105	52	0	3	0	0	0	17	0	11	0	0	0	0	0	0
OTU1054	0	0	0	0	0	0	2	0	0	0	107	0	0	0	0
OTU1058	0	0	0	0	0	0	0	0	0	0	48	22	0	0	0
OTU1059	0	0	0	0	0	0	0	0	0	0	26	0	0	0	0
OTU1061	0	0	76	3	2	0	44	0	49	235	113	128	96	206	169
OTU1070	0	0	0	0	0	0	0	0	0	0	130	0	0	0	0
OTU1073	0	0	0	0	0	0	0	0	9	0	90	0	0	0	0
OTU1074	0	0	0	0	0	0	0	0	0	0	49	0	0	0	0
OTU1075	0	0	0	0	0	0	0	0	0	0	130	0	0	0	0
OTU1076	59	0	24	0	0	0	0	0	14	26	123	0	0	0	0
OTU1077	0	0	0	0	0	0	0	0	0	0	53	0	0	0	0
OTU1078	0	0	0	0	0	0	1	0	11	0	25	0	0	0	0
OTU1086	0	0	4	0	0	0	2	0	0	0	104	0	0	0	0
OTU1088	0	0	103	0	0	0	0	2468	4	725	127	35	0	0	0
OTU1089	0	0	0	0	0	0	0	0	0	0	202	47	0	0	78
OTU109	71	0	0	0	0	0	0	0	0	0	0	0	0	0	0
OTU1097	0	0	0	0	0	0	0	0	0	0	0	85	0	0	0
OTU1099	0	0	0	0	0	0	0	0	0	0	0	19	0	0	0
OTU110	1173	0	48	0	0	0	426	0	331	0	0	0	0	0	0
OTU1100	0	0	0	0	0	0	0	0	0	0	0	53	0	0	0
OTU1104	0	0	0	0	0	0	0	0	0	0	0	8	0	0	0
OTU1107	0	0	0	0	0	0	0	0	0	0	0	15	0	0	0
OTU1108	0	0	0	0	0	0	6	73	0	0	108	1158	0	0	0
OTU1109	0	0	0	0	0	0	0	0	0	0	0	34	0	0	0
OTU1110	0	0	0	0	0	0	0	0	0	0	0	48	0	0	0
OTU1116	0	0	0	0	0	0	0	0	0	0	0	72	0	0	0
OTU1118	0	0	0	0	0	0	0	0	0	0	0	35	0	0	0
OTU112	133	0	0	0	0	0	0	0	0	0	0	0	0	0	0
OTU1121	0	0	0	0	0	0	0	0	0	0	0	44	0	0	0
OTU1126	0	0	0	0	0	0	0	0	0	0	0	40	0	0	0
OTU1136	0	0	0	0	0	0	0	0	0	0	0	23	0	0	0
OTU1138	0	0	13	0	0	0	26	0	12	0	0	7	0	0	0
OTU114	75	0	3	0	0	0	5	0	0	18	0	0	0	0	0
OTU1140	0	0	0	0	0	0	0	0	0	0	0	59	0	0	0
OTU1141	0	0	0	0	0	0	0	0	0	0	0	5	0	0	0
OTU1144	0	0	0	0	0	0	0	0	0	0	0	45	0	0	0
OTU1145	0	0	0	50	0	276	12	0	16	111	109	88	297	125	348
OTU1146	1	0	0	0	0	0	0	0	0	0	0	37	0	0	0
OTU1148	0	0	0	0	0	0	0	0	0	0	0	68	0	0	0
OTU1149	0	0	0	62	0	0	0	0	0	0	0	80	0	0	0
OTU115	64	0	0	0	0	0	21	0	4	0	0	0	0	0	0
OTU1152	0	0	0	0	0	0	0	0	0	0	0	96	0	0	0
OTU1154	0	0	0	0	0	0	0	0	0	0	0	90	0	0	0
OTU1155	0	0	0	0	0	0	0	0	0	0	0	79	0	0	0
OTU1157	0	0	0	0	0	0	0	0	0	0	0	13	0	0	0
OTU116	113	0	0	0	0	0	0	0	0	0	0	0	0	0	0
OTU1160	0	0	0	0	0	0	0	0	0	0	0	40	0	0	0
OTU1162	0	0	0	0	0	0	0	0	0	0	0	10	0	0	0
OTU1163	0	0	0	0	0	0	0	0	4	0	0	47	0	0	0
OTU1164	0	0	0	0	0	0	56	67	22	38	102	0	314	0	0
OTU1165	0	23	1	112	247	42	1	3	10	0	0	0	378	0	0
OTU1167	0	0	0	611	0	0	66	0	43	530	720	892	1268	549	773
OTU1168	0	0	2	0	0	0	0	97	0	0	72	52	1285	0	108
OTU1170	0	0	0	0	40	0	11	0	18	257	113	502	1686	133	265
OTU1173	0	0	0	0	0	0	0	0	0	0	0	0	0	106	0
OTU1174	0	0	0	0	0	0	0	0	0	0	0	0	0	257	0
OTU1175	0	0	0	0	0	0	0	0	0	0	0	0	0	51	0
OTU1176	0	0	0	2	0	0	0	0	0	0	0	0	0	56	1
OTU1177	0	0	0	0	0	0	0	464	7	0	0	90	0	26	0
OTU1179	0	0	0	0	0	0	0	0	0	0	0	0	0	62	0
OTU1180	0	0	0	64	0	0	50	0	37	498	422	401	0	610	578
OTU1181	0	0	0	0	0	0	0	0	0	18	0	0	0	10171	0
OTU1182	0	0	0	0	0	0	0	72	0	0	0	0	0	76	0
OTU1183	0	0	0	0	338	0	0	0	0	58	0	106	0	250	130
OTU1184	0	0	0	0	0	0	0	0	0	24	0	0	0	64	0
OTU1185	0	0	0	0	0	0	0	0	0	0	0	0	0	66	0
OTU1187	0	0	0	0	0	0	0	0	0	0	0	0	0	143	0
OTU1192	0	0	0	0	0	0	0	0	0	0	0	2	0	114	0
OTU1193	0	0	0	0	0	0	0	0	0	0	0	117	0	101	0
OTU1194	0	0	0	0	0	0	5	0	0	0	0	0	0	63	0
OTU1196	0	0	0	0	0	0	0	0	0	0	0	0	0	55	0
OTU1197	0	0	0	0	0	0	0	0	0	0	0	0	0	65	0
OTU1198	0	0	0	0	0	0	0	0	0	0	0	0	0	44	0
OTU1200	0	0	0	0	0	0	0	0	0	0	0	0	0	138	0
OTU1201	0	0	0	0	0	0	0	0	0	41	0	0	0	125	0
OTU1202	0	0	0	0	0	0	1	0	1	18	84	9	0	43	22
OTU1204	0	0	0	0	0	0	0	0	0	0	0	0	0	75	0
OTU1205	0	0	0	0	0	0	0	0	0	0	0	0	0	116	0
OTU1206	0	0	0	0	0	0	0	0	0	0	0	0	0	123	0
OTU1208	0	0	0	0	0	0	0	0	0	0	0	0	0	63	0
OTU1209	0	0	0	0	0	0	0	0	0	0	114	0	0	109	0
OTU1210	0	0	0	0	0	0	0	0	0	0	0	0	0	0	2081
OTU1211	0	0	0	0	0	0	0	0	0	0	0	0	0	0	1111
OTU1212	0	0	0	0	0	0	0	0	0	0	0	0	0	0	91
OTU1213	0	0	0	0	0	0	0	0	0	0	0	0	0	0	123
OTU1214	0	0	0	0	0	0	0	0	0	0	0	0	0	0	162
OTU1215	0	0	0	0	0	0	0	0	0	0	0	0	0	0	248
OTU1216	0	0	0	0	0	0	0	0	0	0	0	0	0	0	76
OTU1218	0	0	0	0	0	0	7	0	0	0	0	0	0	0	232
OTU1219	0	0	0	0	0	0	0	0	0	0	0	0	0	0	6
OTU1220	0	0	0	0	0	0	0	0	0	0	0	0	0	0	19
OTU1221	0	0	0	0	0	0	0	0	0	0	0	0	0	0	173
OTU1222	0	0	0	0	0	0	0	0	0	0	0	0	0	0	233
OTU1223	0	0	0	0	0	0	0	0	0	0	0	0	0	0	193
OTU1225	0	0	0	0	0	0	0	0	0	0	0	0	0	0	2423
OTU1226	0	0	0	0	0	0	0	0	0	0	0	0	0	0	123
OTU1227	0	0	0	908	217	220	378	440	345	1497	1196	1195	2572	1747	2345
OTU1228	0	0	0	0	0	0	0	0	0	0	0	0	0	0	22
OTU1229	0	0	0	0	0	0	0	0	0	0	0	0	0	0	53
OTU1230	0	0	0	0	0	0	0	0	0	0	0	0	0	0	65
OTU1232	0	0	0	362	57	68	116	0	74	865	292	637	534	1135	871
OTU1233	0	0	1	0	0	0	0	0	0	0	86	63	265	0	403
OTU1234	0	0	0	0	0	0	30	78	14	0	0	0	0	0	101
OTU1235	0	0	0	0	0	0	0	0	0	0	0	0	0	0	78
OTU1236	0	0	0	0	55	0	0	0	7	118	0	156	0	0	393
OTU1237	0	0	0	0	0	0	0	0	0	0	0	0	0	0	974
OTU1238	0	0	0	0	105	0	0	0	0	0	0	0	0	0	1955
OTU1239	0	0	0	0	0	0	0	0	0	0	0	0	0	0	122
OTU124	93	0	2	0	0	0	8	0	15	0	0	0	0	0	0
OTU1240	0	0	0	0	0	0	0	0	0	0	0	0	0	0	116
OTU127	269	0	0	0	0	0	4	0	9	0	0	0	0	0	0
OTU129	140	0	0	0	0	0	0	0	0	0	0	0	0	0	0
OTU13	103	0	1	0	0	0	11	0	0	0	0	0	0	0	0
OTU137	332	0	16	0	0	0	4	0	3	164	42	153	0	0	0
OTU139	59	0	67	0	0	0	67	0	76	449	0	137	0	0	0
OTU14	151	0	0	0	0	0	0	0	0	0	0	0	0	0	0
OTU141	51	0	1	0	0	0	10	0	14	0	0	0	0	0	0
OTU143	152	0	1	0	47	0	4	0	0	0	0	0	0	0	0
OTU144	1	0	1	0	0	0	0	0	0	0	0	0	0	0	0
OTU145	166	0	8	0	0	0	0	0	0	0	0	0	0	0	0
OTU147	653	0	2	0	0	0	102	0	68	0	0	0	0	0	87
OTU149	69	0	6	0	0	0	10	0	18	0	0	0	0	0	0
OTU15	1069	0	0	0	0	0	0	0	0	0	0	0	0	0	0
OTU150	503	0	95	0	0	0	46	0	40	0	0	0	0	0	0
OTU153	2045	0	343	0	0	0	449	0	524	17	0	0	0	0	0
OTU155	146	0	0	0	38	0	11	58	9	30	0	0	0	0	0
OTU156	4	0	0	0	0	0	0	0	0	0	0	0	0	0	0
OTU158	73	0	0	0	0	0	40	0	32	0	0	0	0	0	0
OTU159	72	0	0	0	0	0	0	0	1	0	0	0	0	0	0
OTU16	149	0	0	0	0	0	0	0	0	0	0	0	0	0	0
OTU165	166	0	0	0	0	0	0	0	0	0	0	0	0	0	0
OTU168	50	0	0	0	0	0	0	0	0	0	0	0	0	0	0
OTU17	60	0	0	0	0	0	0	0	0	0	0	0	0	0	0
OTU170	35	0	9	14	0	0	1	0	1	0	0	0	0	0	0
OTU174	58	0	0	0	0	0	0	0	0	0	0	0	0	0	0
OTU177	58	0	0	0	0	0	0	0	0	0	0	0	0	0	0
OTU180	144	0	0	0	0	0	11	0	25	0	0	0	0	0	0
OTU181	113	0	0	0	0	0	0	0	12	0	0	0	0	0	0
OTU185	189	0	15	0	0	0	1	0	21	0	0	74	0	0	0
OTU188	102	0	0	0	0	0	0	0	0	0	0	0	0	0	0
OTU192	155	0	3	0	0	0	27	0	25	0	0	0	0	0	0
OTU195	0	2825	0	0	0	27	4	117	1	80	158	30	0	500	280
OTU196	0	3649	6	134	266	0	0	103	3	0	0	0	0	0	185
OTU197	0	3178	0	19	2	0	0	4	0	0	10	0	0	116	103
OTU198	193	1724	9	131	0	0	0	430	36	138	0	99	0	123	136
OTU2	59	0	5	0	0	0	3	0	7	0	0	0	0	0	0
OTU200	0	4069	0	0	0	0	0	0	0	0	0	0	0	0	0
OTU201	288	6137	213	869	1735	3447	62	1	58	148	166	113	0	0	0
OTU203	0	11156	0	0	0	0	0	0	7	0	0	0	0	0	0
OTU204	0	0	12	0	0	0	0	0	0	0	0	0	0	0	0
OTU205	0	0	5	0	0	0	0	0	0	0	0	0	0	0	0
OTU206	0	0	3	0	0	0	0	0	0	0	0	0	0	0	0
OTU207	432	0	1544	75	133	0	24	223	44	579	121	43	0	0	0
OTU208	0	0	2	0	0	0	0	0	0	0	0	0	0	0	0
OTU209	0	0	6	0	0	0	18	0	12	0	0	0	0	0	0
OTU21	3037	0	43	209	376	504	1637	216	1332	443	887	379	783	356	688
OTU210	0	0	16	0	0	0	0	0	0	0	0	0	0	0	0
OTU211	0	0	178	0	0	0	0	0	0	0	0	0	0	0	0
OTU212	0	0	9	0	0	0	0	0	0	0	0	0	0	0	0
OTU213	0	0	22	0	0	0	1	0	0	14	0	0	0	0	0
OTU216	0	0	422	0	0	0	0	0	0	0	0	0	0	0	0
OTU217	0	0	3	0	0	0	0	0	0	0	0	0	0	0	0
OTU22	49	0	0	0	0	0	0	0	0	0	0	0	0	0	0
OTU222	0	0	14	0	0	0	0	0	0	0	0	0	0	0	0
OTU223	0	0	6	0	0	0	0	0	6	0	0	0	0	0	0
OTU224	0	0	6	0	0	0	0	0	12	0	0	0	0	0	0
OTU225	0	0	5	0	0	0	0	0	0	0	0	0	0	0	0
OTU226	0	0	3	0	0	0	0	0	0	0	0	0	0	0	0
OTU227	0	0	3	0	0	0	1	0	3	0	0	0	0	0	0
OTU229	0	0	38	0	0	0	5	0	0	0	0	0	0	0	0
OTU232	0	0	8	0	0	0	0	0	0	0	0	0	0	0	0
OTU233	313	0	59	62	96	0	90	382	55	14	0	0	0	0	0
OTU234	0	0	4	0	0	0	0	0	0	0	0	0	0	0	0
OTU236	0	0	3	0	0	0	11	0	0	0	0	0	0	0	0
OTU237	125	0	2361	0	0	0	80	290	130	3289	195	292	0	0	0
OTU238	0	0	3	0	0	0	0	0	4	0	0	0	0	0	0
OTU241	0	0	10	0	0	0	15	0	0	66	0	33	0	0	0
OTU242	0	0	3	0	0	0	0	0	0	0	0	0	0	0	0
OTU243	0	0	18	0	0	0	0	0	2	0	0	0	0	0	0
OTU246	0	0	26	0	0	0	0	0	0	0	0	0	0	0	0
OTU247	0	0	4	0	0	0	0	0	3	0	0	0	0	0	0
OTU248	89	0	125	0	0	0	118	0	75	0	0	61	0	0	0
OTU249	0	0	3	0	0	0	0	0	0	0	0	0	0	0	0
OTU254	0	0	0	70	0	0	0	0	0	0	0	0	0	0	0
OTU259	0	0	5	101	0	0	0	0	0	0	0	0	0	0	0
OTU26	306	0	0	0	0	0	7	0	2	0	0	0	0	0	0
OTU262	0	0	0	53	0	0	0	0	0	0	0	0	0	0	0
OTU270	0	0	0	35	0	0	0	0	0	0	0	0	0	0	0
OTU289	0	0	0	18	0	0	0	0	0	0	0	0	0	0	0
OTU290	0	0	3	57	0	0	0	0	0	0	0	0	0	0	0
OTU292	0	0	0	97	0	0	5	2	13	0	0	0	0	0	0
OTU295	0	0	0	65	0	0	0	0	0	0	0	0	0	0	0
OTU3	532	0	0	0	12	0	154	38	99	0	0	0	0	0	0
OTU307	0	0	0	79	0	0	0	0	0	0	0	0	0	0	0
OTU308	0	0	0	87	0	0	0	0	0	0	0	0	0	0	0
OTU321	0	0	0	23	0	0	0	0	0	0	0	0	0	0	0
OTU327	0	0	0	42	0	0	0	0	0	0	0	0	0	0	0
OTU328	0	0	0	37	0	0	0	0	0	0	0	0	0	0	0
OTU337	0	0	0	168	58	0	0	0	0	0	0	0	0	0	0
OTU34	1128	0	0	0	0	0	31	2943	87	0	0	0	0	0	212
OTU341	37	0	7	51	0	0	0	0	2	0	0	0	0	0	0
OTU342	0	0	0	142	0	0	0	0	0	0	0	0	0	0	0
OTU344	0	0	0	21	0	0	0	0	0	0	0	0	0	0	0
OTU349	0	0	0	209	0	0	37	0	4	121	187	0	0	413	0
OTU36	134	0	0	0	0	0	0	0	0	0	0	0	0	0	0
OTU366	0	0	52	92	166	0	0	0	4	180	0	0	0	0	0
OTU368	516	2110	43	1823	3896	2791	242	2356	174	395	283	247	516	434	0
OTU373	0	0	0	0	175	0	0	0	0	0	0	0	0	0	0
OTU386	0	0	0	0	76	0	0	0	0	0	0	0	0	0	0
OTU39	124	0	3	0	0	0	5	0	4	0	0	0	0	0	0
OTU391	0	0	3	173	424	123	9	0	10	62	0	44	0	0	0
OTU394	0	0	0	0	109	0	0	0	11	0	0	0	0	0	0
OTU411	0	0	0	44	64	0	0	0	0	0	0	0	0	0	0
OTU417	0	0	0	0	156	0	0	0	0	0	0	0	0	0	0
OTU420	0	0	0	0	141	0	0	0	0	0	0	0	0	0	0
OTU422	0	0	0	0	641	0	0	0	0	0	0	51	0	105	0
OTU424	0	0	0	24	63	0	0	0	0	0	0	0	0	0	0
OTU429	0	0	0	0	160	0	0	0	0	0	0	0	0	0	0
OTU43	206	0	0	0	0	0	0	0	2	0	0	0	0	77	0
OTU430	0	0	1	0	53	0	0	0	0	0	0	0	0	0	0
OTU437	118	0	767	3547	9400	265	233	0	243	2753	994	1009	1511	1821	1992
OTU439	0	0	0	0	5	0	0	0	0	0	0	0	0	0	0
OTU446	0	0	3	0	232	152	11	0	0	0	0	0	0	0	0
OTU448	0	0	0	0	101	0	0	0	0	0	0	44	0	0	0
OTU449	48	0	0	46	183	0	33	439	26	146	201	246	0	148	0
OTU455	0	0	0	70	314	0	0	0	3	0	0	0	0	0	0
OTU458	0	0	0	49	67	0	0	0	0	0	0	0	0	0	0
OTU46	107	0	0	0	0	0	11	0	4	0	0	0	0	0	0
OTU462	0	0	0	0	3	0	0	0	0	0	0	0	0	0	0
OTU463	364	0	254	348	495	117	127	0	111	208	44	0	0	0	0
OTU464	0	0	0	99	535	182	22	57	8	0	56	97	320	67	2
OTU466	0	0	0	31	319	79	0	0	0	0	0	0	0	0	0
OTU467	0	0	0	0	3	0	0	0	0	0	0	0	0	0	0
OTU468	0	0	0	0	96	0	0	0	0	0	0	0	0	0	0
OTU469	0	0	6	0	256	0	7	0	0	0	0	3	0	46	0
OTU47	114	0	0	0	0	0	3	0	0	0	0	0	0	0	0
OTU475	0	0	2	0	842	0	11	0	0	0	0	62	0	0	0
OTU476	0	0	0	0	67	0	0	0	0	0	0	0	0	0	0
OTU477	0	0	0	0	64	0	0	0	0	0	0	0	0	0	0
OTU481	3453	0	738	718	1730	587	868	0	679	301	0	124	0	0	0
OTU485	0	0	0	0	42	0	8	0	10	32	0	0	0	0	0
OTU489	0	0	0	0	0	0	11	0	0	0	0	0	0	0	0
OTU490	0	0	0	0	0	0	7	0	0	0	0	0	0	0	0
OTU491	0	0	0	0	0	0	7	0	0	0	0	0	0	0	0
OTU492	326	0	0	0	0	0	11	0	22	0	0	0	0	0	0
OTU494	72	0	2	58	2	0	170	93	76	100	4	49	0	62	0
OTU499	723	8799	29	1146	1031	137	88	2328	173	49	149	186	0	0	123
OTU500	0	0	0	0	0	0	6	0	2	0	0	0	0	0	0
OTU501	0	0	0	0	0	0	6	0	0	0	0	0	0	0	0
OTU502	0	0	0	0	0	0	2	0	3	0	0	0	0	0	0
OTU505	0	0	0	0	0	0	8	0	0	0	0	0	0	0	0
OTU508	3375	0	449	0	0	0	3599	732	2803	64	172	403	0	8	0
OTU509	0	0	5	0	0	0	17	0	0	0	0	0	0	0	0
OTU510	0	0	0	0	0	0	5	0	0	0	0	0	0	0	0
OTU511	0	0	0	0	0	0	12	0	0	0	0	0	0	0	0
OTU512	0	0	0	0	0	0	6	0	3	0	0	0	0	0	0
OTU513	0	0	0	0	0	0	21	0	4	0	0	0	0	0	0
OTU518	0	0	0	0	0	0	28	0	26	0	0	0	0	0	0
OTU521	0	0	0	0	0	0	9	0	2	0	0	0	0	0	0
OTU523	0	0	0	0	0	0	6	0	0	0	0	0	0	0	0
OTU527	0	0	0	0	0	0	7	0	0	0	0	0	0	0	0
OTU529	0	0	0	241	81	258	16	0	14	48	98	0	0	119	293
OTU530	0	0	0	0	0	0	6	0	0	0	0	235	0	0	0
OTU534	0	0	0	0	0	0	9	0	8	0	0	0	0	0	0
OTU537	0	0	0	0	0	0	5	0	0	0	0	0	0	0	0
OTU540	0	0	0	0	0	0	4	0	0	0	0	0	0	0	0
OTU541	0	0	0	0	0	0	7	0	0	0	0	0	0	0	0
OTU542	0	0	0	0	0	0	4	0	0	0	0	0	0	0	0
OTU543	0	0	0	0	0	0	6	0	0	0	0	0	0	0	0
OTU544	0	0	0	0	0	0	3	0	0	0	0	0	0	0	0
OTU545	0	0	0	0	0	0	3	0	0	0	0	0	0	0	0
OTU546	0	0	0	0	0	0	15	0	0	0	0	47	0	0	0
OTU549	0	0	0	0	0	0	3	0	2	0	0	0	0	0	0
OTU551	0	0	0	0	0	0	9	0	0	0	0	0	0	0	0
OTU554	0	0	0	0	0	0	5	0	0	0	0	0	0	0	0
OTU555	0	0	0	0	0	0	10	0	13	0	0	0	0	0	0
OTU556	0	0	2	0	0	0	8	0	4	0	0	0	0	0	0
OTU559	0	0	0	0	0	0	8	0	0	0	0	0	0	0	0
OTU560	0	0	0	0	0	0	5	0	8	0	0	0	0	0	0
OTU561	0	0	3	0	0	0	40	0	27	0	0	0	0	0	0
OTU562	0	0	0	0	0	0	9	0	0	0	0	0	0	0	0
OTU564	0	0	3	0	0	0	9	0	0	0	0	0	0	0	0
OTU565	0	0	0	0	0	0	2	0	0	0	0	0	0	0	0
OTU567	0	0	0	0	0	0	215	270	192	0	0	53	0	0	0
OTU569	0	0	0	0	0	0	19	0	7	0	0	0	0	0	0
OTU57	390	0	0	0	0	209	59	0	14	0	0	0	0	0	0
OTU570	0	0	0	0	0	0	12	0	0	0	0	0	0	0	0
OTU572	0	0	0	0	0	0	37	0	0	0	0	0	0	0	0
OTU573	0	0	0	0	0	0	11	0	0	0	0	0	0	0	0
OTU575	0	0	0	0	0	0	8	0	0	0	0	0	0	0	0
OTU576	0	0	0	0	0	0	12	0	11	51	0	0	0	0	0
OTU578	0	0	0	0	0	0	2	0	0	0	0	0	0	0	0
OTU580	206	0	0	51	68	0	6	122	2	80	0	0	0	0	116
OTU581	0	0	0	0	0	0	6	492	18	44	0	27	0	0	0
OTU582	0	0	0	0	0	0	0	71	0	0	0	0	0	0	0
OTU583	0	0	0	0	0	0	0	69	0	0	0	0	0	0	0
OTU584	0	0	0	0	0	0	0	136	0	0	0	0	0	0	0
OTU585	0	0	0	0	0	0	0	65	0	0	0	0	0	0	0
OTU587	0	0	1	0	0	0	10	187	0	0	0	0	0	0	0
OTU588	0	0	0	0	0	0	0	73	0	0	0	0	0	0	0
OTU589	0	0	0	0	0	0	0	7	0	0	0	0	0	0	0
OTU590	0	0	0	0	0	0	0	277	0	0	0	0	0	0	0
OTU593	0	0	0	0	0	0	0	64	0	0	0	0	0	0	0
OTU594	0	0	0	0	0	0	3	334	9	0	0	0	0	0	0
OTU595	0	0	0	0	0	0	0	57	0	0	0	0	0	0	0
OTU596	0	0	0	0	0	0	0	161	0	0	0	0	0	0	0
OTU597	0	0	0	0	0	0	3	663	0	0	0	70	0	0	0
OTU599	0	0	0	0	0	0	0	107	0	0	0	0	0	0	0
OTU602	0	0	0	0	0	0	0	227	0	0	0	0	0	0	0
OTU603	0	0	0	0	0	0	0	160	0	0	0	0	0	0	0
OTU604	0	0	0	0	0	0	0	34	0	0	0	0	0	0	0
OTU605	0	0	0	0	0	0	0	179	0	0	0	0	0	0	0
OTU606	61	0	0	0	107	0	3	157	11	78	0	41	0	93	0
OTU607	0	0	0	0	0	0	0	168	0	0	0	0	0	0	0
OTU608	0	0	0	0	0	0	0	33	0	0	0	0	0	0	0
OTU609	0	0	0	0	0	0	0	186	0	0	0	0	0	0	0
OTU610	0	0	0	0	0	0	0	611	0	0	0	0	0	0	0
OTU611	0	0	0	0	0	0	0	131	0	0	0	0	0	0	0
OTU612	0	0	0	0	0	0	0	120	0	0	0	0	0	0	0
OTU613	0	0	0	0	0	0	0	144	0	0	0	0	0	0	0
OTU614	0	0	4	0	0	0	0	58	0	0	0	0	0	0	0
OTU615	0	0	0	0	0	0	0	1041	0	241	0	13	0	0	0
OTU617	215	0	32	0	0	0	43	3011	81	119	189	1033	217	0	0
OTU618	0	0	0	0	0	0	7	31	0	0	0	0	0	0	16
OTU619	0	0	0	0	0	0	0	51	0	0	0	0	0	0	0
OTU62	144	0	0	0	0	0	0	0	0	0	0	0	0	0	0
OTU620	0	0	0	0	0	0	0	145	5	0	0	0	0	0	0
OTU621	0	0	0	0	0	0	0	76	0	0	0	0	0	0	0
OTU622	0	0	0	0	0	0	0	124	0	0	0	0	0	0	0
OTU623	130	0	26	104	0	0	70	110	52	178	1	45	0	3	16
OTU624	127	0	2	0	0	0	11	280	4	0	0	0	0	0	0
OTU625	0	0	0	0	0	0	0	139	0	0	0	0	0	0	0
OTU627	0	0	0	0	0	0	0	139	0	0	0	0	0	0	0
OTU628	0	0	0	0	0	0	0	70	0	0	0	0	0	0	0
OTU629	0	0	0	0	0	0	0	224	0	0	0	0	0	0	0
OTU630	0	0	0	0	0	0	0	113	0	0	0	0	0	0	0
OTU632	0	0	0	0	0	0	0	165	0	0	0	0	0	245	0
OTU633	0	0	0	0	0	0	0	109	0	0	0	0	0	0	0
OTU634	0	0	0	0	0	0	13	162	3	0	0	0	0	0	0
OTU636	0	0	0	0	0	0	0	32	0	0	0	0	0	0	0
OTU637	0	0	0	0	0	0	0	78	0	0	0	0	0	0	0
OTU638	0	0	0	0	0	0	26	907	22	0	161	179	518	429	137
OTU640	0	0	1	0	64	0	0	1996	7	105	129	82	0	176	306
OTU641	0	0	0	0	0	0	0	320	0	133	0	0	0	0	0
OTU642	0	0	0	0	0	0	0	142	0	0	0	0	0	0	0
OTU643	92	0	1	0	0	0	0	0	24	0	0	0	0	0	0
OTU647	0	0	0	0	0	0	0	0	9	0	0	0	0	0	0
OTU648	0	0	0	0	0	0	0	0	8	0	0	0	0	0	0
OTU650	0	0	0	0	0	0	0	0	11	0	0	0	0	0	0
OTU652	0	0	0	0	0	0	0	0	6	0	0	0	0	0	0
OTU656	0	0	0	0	0	0	0	0	18	0	0	0	0	0	0
OTU658	140	0	85	0	0	0	69	0	91	0	0	0	0	0	0
OTU659	0	0	0	0	0	0	0	0	3	0	0	0	0	0	0
OTU660	276	0	2	863	3327	309	1535	75	1709	10469	12569	11102	28728	16507	17148
OTU661	0	0	0	0	0	0	0	0	5	14	0	0	0	0	0
OTU662	0	0	0	0	0	0	0	0	16	12	0	0	0	0	0
OTU663	149	0	0	0	0	0	0	0	3	0	0	0	0	0	0
OTU664	0	0	0	0	0	0	0	0	4	0	0	0	0	0	0
OTU665	0	0	0	0	0	0	0	0	10	0	0	0	0	0	0
OTU667	0	0	0	0	0	0	0	0	7	0	0	0	0	0	0
OTU668	0	0	0	0	0	0	0	0	3	0	0	0	0	0	0
OTU670	79	0	0	0	0	0	5	0	6	0	0	0	0	0	0
OTU672	0	0	0	0	0	0	0	0	11	0	0	0	0	0	0
OTU673	0	0	0	0	0	0	0	0	3	0	0	0	0	0	0
OTU674	0	0	0	0	0	0	0	0	4	0	0	0	0	0	0
OTU675	129	0	80	313	242	137	105	0	151	125	0	5	0	0	0
OTU676	0	0	0	0	0	0	0	0	6	0	0	0	0	0	0
OTU677	0	0	0	0	0	0	0	0	6	0	0	0	0	0	0
OTU678	0	0	0	0	0	0	0	0	14	0	0	0	0	0	0
OTU680	0	0	0	0	0	0	0	0	6	0	0	0	0	0	0
OTU682	0	0	1	0	0	0	0	0	11	0	0	0	0	0	0
OTU684	0	0	0	0	0	0	2	0	6	0	0	0	0	0	0
OTU685	0	0	0	0	0	0	7	0	19	0	0	0	0	0	0
OTU688	0	0	0	0	0	0	0	0	14	0	0	0	0	0	0
OTU692	0	0	0	0	0	0	0	0	26	0	0	0	0	0	0
OTU693	51	0	8	0	0	0	43	0	16	0	0	0	0	0	0
OTU694	0	0	2	0	0	0	0	0	3	0	0	0	0	0	0
OTU7	1619	0	284	1898	8509	321	696	0	631	97	66	147	0	0	0
OTU700	0	0	0	0	0	0	0	0	3	0	0	0	0	0	0
OTU701	0	0	0	0	0	0	0	0	10	0	0	0	0	0	0
OTU713	0	0	0	0	0	0	0	0	5	0	0	0	0	0	0
OTU714	0	0	0	0	0	0	0	0	4	0	0	0	0	0	0
OTU716	0	0	0	0	0	0	0	0	8	0	0	0	0	0	0
OTU718	0	0	0	0	0	0	0	0	7	0	0	0	0	0	0
OTU719	0	0	0	0	0	0	0	0	8	0	0	0	0	0	0
OTU721	0	0	0	0	0	0	0	0	8	0	0	0	0	0	0
OTU722	0	0	0	0	0	0	0	0	15	0	0	0	0	0	0
OTU723	0	0	0	0	0	0	0	0	32	0	0	0	0	0	0
OTU725	0	0	0	0	0	0	16	0	25	20	0	0	0	0	0
OTU727	0	0	0	0	30	0	5	68	9	11	0	0	0	0	0
OTU729	0	0	0	0	0	0	0	0	11	0	0	0	0	0	0
OTU730	0	0	7	0	0	0	2	0	4	0	0	0	0	0	0
OTU731	0	0	2	0	0	0	0	0	3	0	0	0	0	0	0
OTU733	0	0	1	0	0	0	0	0	2	0	0	0	0	0	0
OTU735	0	0	0	0	0	0	0	0	3	0	0	0	0	0	0
OTU736	0	0	0	0	0	0	8	0	7	0	0	0	0	0	0
OTU738	0	0	0	0	0	0	4	0	4	0	0	0	0	0	0
OTU739	0	0	0	0	0	0	0	0	94	0	0	0	0	0	0
OTU746	0	0	0	0	0	0	0	0	2	0	0	0	0	0	0
OTU747	0	0	21	0	0	93	8	0	17	0	0	0	0	0	0
OTU752	0	0	0	0	0	91	0	0	0	0	0	0	0	0	0
OTU755	6153	4174	30002	3936	4962	18619	3105	8176	2521	14766	6668	4366	4418	3899	4487
OTU757	0	0	0	0	0	76	0	0	0	0	0	0	0	0	0
OTU759	0	0	0	0	26	104	8	0	7	0	0	0	0	0	0
OTU766	0	0	1	0	0	32	0	0	0	0	0	0	0	0	0
OTU768	0	0	0	0	0	86	1	0	0	0	0	0	0	0	0
OTU783	0	0	0	108	129	172	0	0	0	0	0	0	0	0	0
OTU787	72	0	97	185	0	237	81	0	36	379	0	0	0	0	0
OTU789	0	0	0	0	0	137	0	28	0	1	0	0	0	0	0
OTU791	0	0	0	0	0	53	0	0	0	0	0	0	0	0	0
OTU8	45	0	0	0	0	0	6	0	0	0	0	0	0	0	0
OTU802	0	0	0	0	0	96	0	0	0	0	0	0	0	0	0
OTU803	152	0	0	0	0	120	15	0	12	37	0	0	0	0	0
OTU804	0	0	0	0	0	78	0	0	1	0	0	0	0	0	0
OTU805	0	0	0	148	16	516	0	0	0	0	0	0	0	0	0
OTU816	6	0	8	0	0	508	38	0	28	0	0	0	0	0	0
OTU843	0	0	0	58	60	105	0	0	0	0	0	0	0	0	0
OTU847	0	0	0	0	0	196	0	0	0	0	0	0	0	0	0
OTU850	0	0	0	0	0	93	0	0	2	0	0	0	0	0	0
OTU856	0	0	9	0	0	259	8	0	0	79	0	0	0	0	0
OTU857	0	0	0	0	0	71	0	0	0	0	0	0	0	0	0
OTU865	0	0	0	0	0	36	0	0	0	0	0	0	0	0	0
OTU870	0	0	0	0	0	0	0	0	0	27	0	0	0	0	0
OTU871	0	0	0	0	0	0	0	0	0	8	0	0	0	0	0
OTU873	0	0	0	112	31	28	4	0	13	184	289	52	0	341	366
OTU876	0	0	1	0	0	0	0	0	0	34	0	0	0	0	0
OTU879	0	0	0	0	0	0	0	0	0	20	0	0	0	0	0
OTU880	0	0	0	0	0	0	0	0	0	38	0	0	0	0	0
OTU881	0	0	0	0	0	0	0	0	0	48	0	0	0	0	0
OTU882	0	0	0	0	0	0	0	0	0	23	0	0	0	0	0
OTU883	0	0	0	0	0	0	0	0	0	343	0	0	0	0	0
OTU884	0	0	0	0	0	0	0	0	0	21	0	0	0	0	0
OTU887	0	0	0	0	0	0	0	0	0	23	0	0	0	0	0
OTU889	0	0	0	0	0	0	0	0	0	31	0	0	0	0	0
OTU89	182	0	48	0	0	0	12	0	28	42	0	0	0	0	0
OTU890	0	0	0	0	0	0	0	0	0	34	0	0	0	0	0
OTU892	0	0	3	0	0	0	14	0	0	57	0	0	0	0	0
OTU893	0	0	17	0	0	0	12	0	4	150	0	40	0	0	0
OTU894	0	0	0	0	0	0	0	0	0	46	0	0	0	0	0
OTU896	0	0	0	0	0	0	0	0	0	31	0	0	0	0	0
OTU897	0	0	0	0	0	0	0	0	0	28	0	0	0	0	0
OTU898	0	0	0	0	0	0	0	0	0	85	0	0	0	0	0
OTU90	167	0	0	0	0	0	0	0	0	44	0	0	0	0	0
OTU900	0	0	2	0	0	0	7	0	33	39	111	0	0	0	0
OTU901	0	0	0	0	0	0	0	0	0	30	0	0	0	0	0
OTU902	0	0	0	0	0	0	0	0	7	60	0	0	0	0	0
OTU904	0	0	0	0	0	0	0	0	0	23	0	0	0	0	0
OTU905	0	0	0	0	0	0	0	0	0	26	0	0	0	0	0
OTU907	0	0	0	0	0	0	0	0	0	11	0	0	0	0	0
OTU908	0	0	0	0	0	0	0	57	1	89	2	0	0	0	0
OTU910	0	0	0	0	0	0	0	0	0	24	0	0	0	0	0
OTU911	0	0	0	0	0	0	0	0	0	40	0	0	0	0	0
OTU913	0	0	0	0	0	0	0	0	0	99	0	0	0	0	0
OTU914	0	0	0	0	0	0	0	0	0	22	0	0	0	0	0
OTU916	0	0	0	0	0	0	0	0	0	17	0	0	0	0	0
OTU919	0	0	0	0	0	0	0	0	0	24	0	0	0	0	0
OTU92	128	0	0	0	0	0	0	0	2	0	0	0	0	0	0
OTU921	0	0	0	0	0	0	0	0	0	140	0	0	0	0	0
OTU922	710	0	259	0	0	0	28	81	51	409	57	0	0	0	0
OTU924	0	0	0	0	0	0	0	0	0	17	0	0	0	0	0
OTU925	4	0	0	0	0	0	0	0	0	93	0	0	0	0	0
OTU926	95	0	22	0	0	0	11	0	0	384	0	120	0	0	0
OTU928	0	0	0	0	0	0	0	0	0	44	0	0	0	0	0
OTU930	0	0	0	177	0	0	10	0	28	68	0	0	498	0	0
OTU931	0	0	0	0	0	0	0	0	0	123	0	0	0	0	0
OTU934	0	0	0	0	0	0	0	0	0	31	0	0	0	0	0
OTU937	0	0	2	0	0	0	0	0	23	97	0	0	0	0	0
OTU941	0	0	0	0	0	0	0	0	0	25	0	0	0	0	0
OTU942	0	0	44	0	0	0	8	87	5	449	0	0	0	0	0
OTU943	0	0	13	78	0	0	32	0	16	55	74	4	0	263	0
OTU944	0	0	0	0	0	0	0	0	0	40	0	0	0	0	0
OTU945	0	0	0	0	0	0	0	0	0	13	0	0	0	0	0
OTU948	0	0	0	0	0	0	0	0	0	29	0	0	0	0	0
OTU949	0	0	0	0	0	0	0	0	0	20	0	0	0	0	0
OTU951	0	0	0	0	0	0	0	0	0	37	0	0	0	0	0
OTU954	0	0	0	0	0	0	0	0	0	20	0	0	0	0	0
OTU956	10	0	25	0	289	0	10	8366	21	363	151	243	0	0	316
OTU957	0	0	0	0	0	0	0	0	0	51	0	0	0	0	0
OTU959	4497	0	6967	53	0	413	1606	674	1532	4005	2094	1681	2541	2662	2285
OTU960	0	0	0	0	0	0	36	0	17	71	0	0	0	0	0
OTU964	0	0	0	0	0	0	0	0	0	20	0	0	0	0	0
OTU966	0	0	0	0	0	0	0	0	0	59	0	0	0	0	0
OTU968	0	0	0	0	0	0	0	0	0	26	0	0	0	0	0
OTU969	0	0	1	0	0	0	0	0	0	74	0	0	0	0	0
OTU970	0	0	0	0	0	0	0	0	0	18	0	0	0	0	0
OTU971	0	0	0	0	0	0	0	0	0	22	0	0	0	0	0
OTU972	180	1299	359	26	90	107	79	123	68	240	29	12	0	0	0
OTU973	0	0	0	0	0	0	0	0	0	35	0	0	0	0	0
OTU976	0	0	0	0	0	0	0	0	0	42	94	111	0	0	0
OTU979	0	0	0	0	0	0	0	0	0	35	0	0	0	0	0
OTU980	149	0	26	0	0	0	20	0	9	384	0	0	0	0	0
OTU981	0	0	0	0	0	0	0	0	0	17	0	0	0	0	0
OTU983	0	0	0	0	0	0	0	0	0	40	0	0	0	0	0
OTU985	69	0	5	0	0	0	1	0	7	12	0	0	0	0	0
OTU986	0	0	0	0	0	0	0	0	0	6	0	0	0	0	0
OTU988	0	0	30	0	0	0	0	0	0	102	0	0	0	0	0
OTU991	0	0	0	0	0	0	0	0	0	24	0	0	0	0	0
OTU992	0	0	0	0	0	0	0	0	0	70	0	0	0	0	0
OTU993	0	0	0	0	0	0	0	0	0	36	0	0	0	0	0
OTU995	0	0	0	0	0	0	0	0	0	3	0	0	0	0	0
OTU996	0	0	0	0	0	0	0	0	0	46	0	0	0	0	0
OTU999	0	0	1	0	0	25	10	0	6	21	0	0	0	0	0
