# Supplementary material for: Characterization of the Fungal Community in Fritillariae Cirrhosae Bulbus through DNA Metabarcoding
Source: J Fungi (Basel). 2022 Aug 19;8(8):876. doi: 10.3390/jof8080876 (PMC9410024; doi:10.3390/jof8080876)
Supplement: Supplementary file 1 [file jof-08-00876-s001.zip › Table S2.xlsx]

## Sheet: Sheet1
OTU	Species
OTU1009	s__Talaromyces_diversus
OTU1013	s__Ciliophora_sp
OTU1017	s__Malassezia_globosa
OTU103	s__Sporisorium_reilianum
OTU1034	s__Fusarium_incarnatum
OTU1041	s__Pichia_terricola
OTU1042	s__Hanseniaspora_uvarum
OTU1088	s__Aspergillus_penicillioides
OTU1108	s__Xeromyces_bisporus
OTU1110	s__Kabatiella_zeae
OTU116	s__Chytridiaceae_sp
OTU1167	s__Hyphopichia_burtonii
OTU1168	s__Beauveria_bassiana
OTU1170	s__Wickerhamomyces_anomalus
OTU1181	s__Cordyceps_militaris
OTU1210	s__Tricholoma_matsutake
OTU1211	s__Lentinula_edodes
OTU1218	s__Penicillium_cinnamopurpureum
OTU1233	s__Penicillium_citrinum
OTU147	s__Penicillium_brevicompactum
OTU150	s__Microdochium_bolleyi
OTU195	s__Malassezia_restricta
OTU501	s__Penicillium_adametzioides
OTU511	s__Penicillium_cairnsense
OTU562	s__Peniophorella_rude
OTU565	s__Solicoccozyma_terricola
OTU604	s__Candida_parapsilosis
OTU638	s__Penicillium_oxalicum
OTU659	s__Cutaneotrichosporon_curvatus
OTU692	s__Fusarium_nematophilum
OTU766	s__Yarrowia_lipolytica
OTU847	s__Mycocentrospora_acerina
OTU850	s__Trichothecium_roseum
OTU908	s__Aspergillus_restrictus
